# Supplementary material for: Insights into the Genomic Architecture of Seed and Pod Quality Traits in the U.S. Peanut Mini-Core Diversity Panel
Source: Plants (Basel). 2022 Mar 22;11(7):837. doi: 10.3390/plants11070837 (PMC9003526; doi:10.3390/plants11070837)
Supplement: Supplementary file 1 [file plants-11-00837-s001.zip]

Archive with 1 entries (1 files):
- plants-1629847-supplementary.pdf
